# Supplementary material for: Single-Cell Analysis of Aneurysmal Aortic Tissue in Patients with Marfan Syndrome Reveals Dysfunctional TGF-β Signaling
Source: Genes (Basel). 2021 Dec 30;13(1):95. doi: 10.3390/genes13010095 (PMC8774900; doi:10.3390/genes13010095)
Supplement: Supplementary file 1 [file genes-13-00095-s001.zip]

Archive with 1 entries (1 files):
- genes-1458406-supplementary.pdf
